# Supplementary material for: Colorectal Adenoma Subtypes Exhibit Signature Molecular Profiles: Unique Insights into the Microenvironment of Advanced Precancerous Lesions for Early Detection Applications
Source: Cancers (Basel). 2025 Feb 14;17(4):654. doi: 10.3390/cancers17040654 (PMC11852906; doi:10.3390/cancers17040654)
Supplement: Supplementary file 1 [file cancers-17-00654-s001.zip › FMMancuso_et_al - SupplementaryTable_S1.csv]

patient	age	gender	condition	SamplePaired	adenoma_histology	adenoma_dysplasia	adenoma_size_mm	location_1	location_2	stage	cancer_histology
s1_72	62	M	adenoma	Yes	tubulovillous
s1_73	77	M	adenoma	Yes	tubulovillous
s1_74	67	F	adenoma	Yes	tubular
s1_75	78	F	adenoma	Yes	tubulovillous
s1_76	65	F	adenoma	Yes	tubulovillous
s1_77	75	M	adenoma	Yes	tubulovillous
s1_78	62	M	adenoma	Yes	tubulovillous
s1_79	83	F	adenoma	Yes	tubular
s1_80	76	M	adenoma	Yes	tubulovillous
s1_81	61	M	adenoma	Yes	tubular
s1_82	62	M	adenoma	Yes	tubulovillous
s1_83	53	M	adenoma	Yes	tubulovillous
s1_84	62	M	adenoma	Yes	tubular
s2_100	77	M	adenoma	Yes	tubular	high_grade	25
s2_101	39	M	adenoma	Yes	serrated		25
s2_102	64	F	adenoma	Yes	serrated		15
s2_103	75	M	adenoma	Yes	tubular	high_grade	25
s2_104	53	M	adenoma	Yes	serrated		30
s2_105	82	F	adenoma	Yes	serrated		60
s2_106	70	M	adenoma	Yes	serrated		40
s2_107	69	F	adenoma	Yes	serrated
s2_108	67	F	adenoma	Yes	tubulovillous	high_grade	15
s2_109	68	M	adenoma	Yes	tubular	high_grade	15
s2_11	80	M	adenoma	Yes	tubular
s2_110	46	F	adenoma	Yes	serrated		25
s2_111	67	F	adenoma	Yes	tubular	low_grade	35
s2_136	82	F	adenoma	Yes	tubular		25
s2_137	82	F	adenoma	Yes	tubular		28
s2_166	76	F	adenoma	Yes	tubulovillous	low_grade	17
s2_35	56	M	adenoma	Yes	tubular	low_grade	25
s2_36	67	M	adenoma	Yes	tubular	high_grade	22
s2_37	76	M	adenoma	Yes	tubular	high_grade	30
s2_39	53	F	adenoma	Yes	tubulovillous
s2_40	86	M	adenoma	Yes	tubulovillous
s2_41	52	F	adenoma	Yes	tubulovillous
s2_43	63	M	adenoma	Yes	tubular
s2_46	73	M	adenoma	Yes	tubular
s2_47	66	M	adenoma	Yes	tubular
s2_92	74	M	adenoma	Yes	tubular	high_grade	40
s2_93	65	M	adenoma	Yes	tubular	high_grade	40
s2_94	57	M	adenoma	Yes	tubulovillous	high_grade	45
s2_95	72	M	adenoma	Yes	tubulovillous		20
s2_96	71	M	adenoma	Yes	tubular	low_grade	28
s2_97	74	M	adenoma	Yes	tubulovillous	high_grade	40
s2_98	59	M	adenoma	Yes	tubular	low_grade	25
s2_99	77	M	adenoma	Yes	tubular		35
s2_42	58	F	adenoma	Yes	villous
s2_44	77	F	adenoma	Yes	villous
s1_1	77	F	adenoma	No	tubulovillous	high_grade	60
s1_10	23	F	adenoma	No	serrated		65
s1_11	84	F	adenoma	No	serrated		35
s1_12	45	F	adenoma	No	serrated		50
s1_14	72	M	adenoma	No	tubulovillous	high_grade	40
s1_16	63	M	adenoma	No	tubulovillous	high_grade	50
s1_17	77	F	adenoma	No	serrated	high_grade	30
s1_18	55	F	adenoma	No	tubulovillous	high_grade	45
s1_19	56	M	adenoma	No	serrated	high_grade
s1_3	74	F	adenoma	No	tubular		15
s1_4	59	F	adenoma	No	tubular	high_grade	35
s1_5	73	M	adenoma	No	tubulovillous	low_grade	28
s1_6	79	F	adenoma	No	tubulovillous	high_grade	50
s1_8	52	F	adenoma	No	serrated	high_grade	90
s1_9	75	M	adenoma	No	serrated		40
s2_118	73	M	adenoma	No	villous	high_grade
s2_119	81	F	adenoma	No	villous
s2_120	69	F	adenoma	No	villous
s2_121	67	F	adenoma	No	villous	high_grade
s2_122	78	M	adenoma	No	villous		70
s2_15	66	F	adenoma	No	tubulovillous
s2_16	79	M	adenoma	No	villous
s2_17	68	M	adenoma	No	villous
s2_19	51	M	adenoma	No	tubular	high_grade
s2_2	60	F	adenoma	No	villous
s2_45	30	F	adenoma	No	tubular
s1_24	71	M	colon_cancer	Yes				distal	rectum	1	adenocarcinoma
s1_26	48	F	colon_cancer	Yes				distal	sigmoid_colon	1	adenocarcinoma
s1_27	70	F	colon_cancer	Yes				proximal	ascending	1	adenocarcinoma
s1_28	55	F	colon_cancer	Yes				distal	splenic_flexure	1	adenocarcinoma
s1_32	73	M	colon_cancer	Yes				proximal	transverse	1	adenocarcinoma
s1_33	81	M	colon_cancer	Yes				distal	sigmoid_colon	1	papillary_adenocarcinoma
s1_36	65	F	colon_cancer	Yes				distal	rectum	1	papillary_adenocarcinoma
s1_44	56	F	colon_cancer	Yes						1	adenocarcinoma
s1_46	66	F	colon_cancer	Yes				proximal	hepatic_flexure	1	mucinous_adenocarcinoma
s1_48	66	F	colon_cancer	Yes				distal	sigmoid_colon	1	papillary_adenocarcinoma
s1_54	79	F	colon_cancer	Yes				distal	sigmoid_colon	1	adenocarcinoma
s1_62	77	M	colon_cancer	Yes						1	papillary_adenocarcinoma
s1_65	68	F	colon_cancer	Yes				proximal	transverse	1	adenocarcinoma
s1_85	73	F	colon_cancer	Yes						1
s2_117	37	M	colon_cancer	Yes				proximal		1	adenocarcinoma
s2_130	73	F	colon_cancer	Yes				proximal		1	adenocarcinoma
s2_131	53	M	colon_cancer	Yes				proximal		1	adenocarcinoma
s2_24	41	F	colon_cancer	Yes				distal		1	adenocarcinoma
s2_48	65	F	colon_cancer	Yes				proximal		1	adenocarcinoma
s2_55	77	M	colon_cancer	Yes				proximal		1	adenocarcinoma
s2_57	63	F	colon_cancer	Yes				distal		1	adenocarcinoma
s2_58	73	M	colon_cancer	Yes				distal		1	adenocarcinoma
s2_60	75	M	colon_cancer	Yes				distal		1	adenocarcinoma
