# Supplementary material for: Colorectal Adenoma Subtypes Exhibit Signature Molecular Profiles: Unique Insights into the Microenvironment of Advanced Precancerous Lesions for Early Detection Applications
Source: Cancers (Basel). 2025 Feb 14;17(4):654. doi: 10.3390/cancers17040654 (PMC11852906; doi:10.3390/cancers17040654)
Supplement: Supplementary file 1 [file cancers-17-00654-s001.zip › FMMancuso_et_al - SupplementaryTable_S2.csv]

patient	tissue_type	Condition Group	AveragePhredScore	SequencePairsAnalysed	PairedEndUniqueAlignments	MappingEfficiency (%)	AverageCoverage	Conversion rate (%)
s2_2	pathological	VA/TVA	>35	381557737	330121101	86.5	24.53	99.4
s1_74	pathological	TA	>35	373317666	332098097	89	23.06	99.6
s1_74	normal	NAT	>35	338594484	297424987	87.8	20.99	99.6
s1_72	pathological	VA/TVA	>35	409465356	363198751	88.7	24.57	99.6
s1_72	normal	NAT	>35	313378440	278671886	88.9	19.58	99.6
s1_83	pathological	VA/TVA	>35	370731260	333179944	89.9	21.86	99.6
s1_83	normal	NAT	>35	325977272	292525563	89.7	19.82	99.6
s1_78	pathological	VA/TVA	>35	292610658	265099397	90.6	16.46	99.6
s1_78	normal	NAT	>35	322639418	291896681	90.5	17.45	99.6
s1_75	pathological	VA/TVA	>35	405257910	361871167	89.3	25.33	99.6
s1_75	normal	NAT	>35	349205628	311667356	89.3	21.73	99.6
s1_79	pathological	TA	>35	410847014	371729993	90.5	25.52	99.6
s1_79	normal	NAT	>35	379529668	340296688	89.7	23.82	99.6
s1_73	pathological	VA/TVA	>35	351341753	316144379	90	22.04	99.6
s1_73	normal	NAT	>35	377527259	337264248	89.3	23.04	99.6
s1_77	pathological	VA/TVA	>35	310078539	279142779	90	16.83	99.6
s1_77	normal	NAT	>35	283342575	251010024	88.6	15.65	99.6
s1_85	pathological	CRC	>35	362900585	322581527	88.9	22.66	99.7
s1_85	normal	NAT	>35	441016443	391902643	88.9	26.61	99.6
s1_80	pathological	VA/TVA	>35	348286725	310601331	89.2	21.58	99.6
s1_80	normal	NAT	>35	402379613	356386699	88.6	24.22	99.6
s1_82	pathological	VA/TVA	>35	361479242	326346467	90.3	21.88	99.6
s1_82	normal	NAT	>35	385596994	350180100	90.8	22.78	99.6
s1_84	pathological	TA	>35	352085067	313828240	89.1	21.09	99.6
s1_84	normal	NAT	>35	357237741	317558302	88.9	20.94	99.6
s1_76	pathological	VA/TVA	>35	295743115	268421299	90.8	16.83	99.6
s1_76	normal	NAT	>35	324609763	292869332	90.2	17.94	99.6
s1_81	pathological	TA	>35	395243721	356165837	90.1	24.67	99.6
s1_81	normal	NAT	>35	327246325	292716834	89.4	20.14	99.6
s2_11	normal	NAT	>35	387863559	339899592	87.6	25.72	99.6
s2_11	pathological	TA	>35	339576309	298098257	87.8	22.7	99.6
s2_15	pathological	VA/TVA	>35	427608128	357895171	83.7	21.8	98.8
s2_16	pathological	VA/TVA	>35	441707610	373187588	84.5	22.28	99.3
s2_17	pathological	VA/TVA	>35	426353024	358835147	84.2	22.25	99.3
s2_19	pathological	TA	>35	379036831	328256602	86.6	15.72	99.4
s2_24	pathological	CRC	>35	404239778	337504453	83.5	24.93	99.4
s2_24	normal	NAT	>35	407984327	344130863	84.3	25.3	99.3
s1_65	normal	NAT	>35	338435238	301138109	89	21.76	99.6
s1_65	pathological	CRC	>35	342082146	307181285	89.8	22.53	99.6
s1_32	normal	NAT	>35	220803949	192315215	87.1	14.63	99.6
s1_32	pathological	CRC	>35	227615516	202173029	88.8	15.21	99.6
s1_36	normal	NAT	>35	345857650	308200531	89.1	23.43	99.6
s1_36	pathological	CRC	>35	414935550	365745804	88.1	26.95	99.6
s1_44	normal	NAT	>35	345504697	302507363	87.6	21.95	99.6
s1_44	pathological	CRC	>35	361417995	322836299	89.3	22.87	99.6
s1_54	normal	NAT	>35	368106812	328061864	89.1	22.79	99.6
s1_54	pathological	CRC	>35	360320113	324030222	89.9	21.86	99.6
s1_48	normal	NAT	>35	275702748	245359528	89	17.75	99.6
s1_48	pathological	CRC	>35	384267809	341357153	88.8	24.02	99.7
s1_62	normal	NAT	>35	291669191	261766986	89.7	15.07	99.7
s1_62	pathological	CRC	>35	271905809	244941338	90.1	13.75	99.7
s1_46	normal	NAT	>35	283137924	241977109	85.5	17.24	99.6
s1_46	pathological	CRC	>35	339824997	297233609	87.5	21.39	99.7
s1_33	normal	NAT	>35	280284267	249206029	88.9	18.52	99.6
s1_33	pathological	CRC	>35	240933524	215532064	89.5	16.3	99.6
s2_35	normal	NAT	>35	445947948	382336497	85.7	27.57	99.3
s2_35	pathological	TA	>35	380533402	323426919	85	23.91	99.4
s2_36	pathological	TA	>35	408534962	349647847	85.6	25.75	99.4
s2_36	normal	NAT	>35	356367043	307287286	86.2	22.57	99.4
s2_37	normal	NAT	>35	376741785	322790892	85.7	23.93	99.4
s2_37	pathological	TA	>35	356278577	308396302	86.6	23.21	99.4
s2_39	pathological	VA/TVA	>35	423041224	359981587	85.1	26.66	99.4
s2_39	normal	NAT	>35	348061438	296624499	85.2	22.74	99.4
s2_40	pathological	VA/TVA	>35	383997214	330624515	86.1	24.92	99.4
s2_40	normal	NAT	>35	408090212	351524410	86.1	26.18	99.4
s2_41	pathological	VA/TVA	>35	486022944	419701739	86.4	31.28	99.4
s2_41	normal	NAT	>35	385992439	331408583	85.9	25.06	99.4
s2_42	pathological	VA/TVA	>35	453905607	389809584	85.9	29.36	99.4
s2_42	normal	NAT	>35	554057791	474970431	85.7	34.62	99.4
s2_43	pathological	TA	>35	355909189	297240610	83.5	20.59	99.4
s2_43	normal	NAT	>35	355260618	305861591	86.1	20.76	99.4
s2_44	pathological	VA/TVA	>35	490870828	420877523	85.7	31.66	99.4
s2_44	normal	NAT	>35	375362135	324379050	86.4	15.46	99.3
s2_45	pathological	TA	>35	332304685	282192726	84.9	17.86	99.4
s2_46	pathological	TA	>35	359032946	307709506	85.7	22.95	99.4
s2_46	normal	NAT	>35	437292136	372681173	85.2	27.18	99.4
s2_47	pathological	TA	>35	369241741	315892086	85.6	22.88	99.4
s2_47	normal	NAT	>35	382299116	326645127	85.4	24.2	99.4
s2_48	normal	NAT	>35	385869050	333304944	86.4	24.97	99.4
s2_48	pathological	CRC	>35	414661828	357519939	86.2	26.22	99.4
s2_55	normal	NAT	>35	408493801	349544415	85.6	26.47	99.4
s2_55	pathological	CRC	>35	378217092	318870411	84.3	24.43	99.3
s2_57	normal	NAT	>35	435395876	369768982	84.9	28.31	99.3
s2_57	pathological	CRC	>35	357290217	304253001	85.2	23.28	99.4
s2_58	normal	NAT	>35	404047048	345395634	85.5	26.28	99.4
s2_58	pathological	CRC	>35	428109866	366049536	85.5	27.39	99.3
s2_60	normal	NAT	>35	395264358	336211425	85.1	25.63	99.4
s2_60	pathological	CRC	>35	453306199	387030948	85.4	28.91	99.4
s1_1	pathological	VA/TVA	>35	259184307	231474702	89.3	19.18	99.7
s2_92	normal	NAT	>35	350768409	301642686	86	22.77	99.4
s2_92	pathological	TA	>35	392320626	337413113	86	24.73	99.4
s2_93	normal	NAT	>35	376810253	324133615	86	24.04	99.3
s2_93	pathological	TA	>35	352590414	302259490	85.7	22.75	99.4
s2_94	normal	NAT	>35	338692465	287964708	85	21.4	99.4
s2_94	pathological	VA/TVA	>35	355373438	304397337	85.7	22.29	99.4
s1_24	pathological	CRC	>35	244771960	214913556	87.8	17.64	99.6
s1_24	normal	NAT	>35	227170877	199600832	87.9	16.46	99.7
s1_3	pathological	TA	>35	291543164	258200681	88.6	21.25	99.6
s1_4	pathological	TA	>35	230664390	203787999	88.3	16.85	99.6
s2_95	normal	NAT	>35	390357183	336857186	86.3	24.42	99.3
s2_95	pathological	VA/TVA	>35	352284938	297717161	84.5	21.93	99.4
s1_26	pathological	CRC	>35	282598611	248169995	87.8	20.49	99.7
s1_26	normal	NAT	>35	236610383	208668547	88.2	17.2	99.7
s1_27	pathological	CRC	>35	250426667	218704232	87.3	18.13	99.7
s1_27	normal	NAT	>35	273948108	242939683	88.7	19.94	99.7
s1_28	pathological	CRC	>35	260658062	231849320	88.9	18.98	99.7
s1_28	normal	NAT	>35	283791596	253078221	89.2	20.94	99.7
s2_96	normal	NAT	>35	337479831	289120133	85.7	21.16	99.3
s2_96	pathological	TA	>35	382598220	326980115	85.5	24.16	99.4
s1_5	pathological	VA/TVA	>35	334586262	298670892	89.3	24.38	99.6
s1_6	pathological	VA/TVA	>35	361876339	324218315	89.6	26.25	99.6
s2_97	normal	NAT	>35	412252436	353576551	85.8	25.18	99.5
s2_97	pathological	VA/TVA	>35	352900198	300903999	85.3	22	99.5
s2_98	normal	NAT	>35	431140306	380750516	88.3	27.08	99.6
s2_98	pathological	TA	>35	395395920	348151389	88.1	25.18	99.7
s2_99	normal	NAT	>35	365939221	314567361	86	23.04	99.5
s2_99	pathological	TA	>35	419510151	359586162	85.7	25.5	99.6
s2_100	normal	NAT	>35	393178177	336010305	85.5	24.26	99.5
s2_100	pathological	TA	>35	382616425	326146145	85.2	23.81	99.5
s1_8	pathological	SSL	>35	263050957	235489444	89.5	19.46	99.6
s1_9	pathological	SSL	>35	253748272	225730827	89	18.57	99.6
s1_10	pathological	SSL	>35	283556936	254308795	89.7	20.82	99.6
s1_11	pathological	SSL	>35	247214152	221212752	89.5	16.67	99.6
s1_12	pathological	SSL	>35	270716502	243614630	90	18.5	99.6
s2_101	normal	NAT	>35	370321128	316293388	85.4	23.09	99.5
s2_101	pathological	SSL	>35	365403176	313666099	85.8	22.59	99.5
s2_102	normal	NAT	>35	487445025	417499978	85.7	29.78	99.4
s2_102	pathological	SSL	>35	358681497	305399645	85.1	22.48	99.4
s1_14	pathological	VA/TVA	>35	294041962	263500135	89.6	19.49	99.6
s2_103	normal	NAT	>35	383578012	331347128	86.4	24.08	99.4
s2_103	pathological	TA	>35	441153901	380329010	86.2	27.71	99.4
s1_16	pathological	VA/TVA	>35	234169674	208234582	88.9	15.66	99.6
s1_17	pathological	SSL	>35	245398732	218686087	89.1	16.94	99.6
s1_18	pathological	VA/TVA	>35	292069423	260557689	89.2	19.82	99.6
s1_19	pathological	SSL	>35	270062444	237256944	87.9	17.84	99.6
s2_104	normal	NAT	>35	379007191	329464884	86.9	23.8	99.4
s2_104	pathological	SSL	>35	400214447	349533875	87.3	25.57	99.4
s2_105	pathological	SSL	>35	425436582	368652504	86.7	26.32	99.3
s2_105	normal	NAT	>35	371576980	323575375	87.1	23.8	99.4
s2_106	normal	NAT	>35	419007259	364649518	87	21.65	99.3
s2_106	pathological	SSL	>35	423088349	356466579	84.3	21.6	99.3
s2_107	normal	NAT	>35	363927062	314853760	86.5	19.23	99.3
s2_107	pathological	SSL	>35	389245942	334700132	86	20.47	99.3
s2_108	normal	NAT	>35	432202586	373955277	86.5	24.5	99.3
s2_108	pathological	VA/TVA	>35	407705641	351347719	86.2	23.22	99.4
s2_109	normal	NAT	>35	439726204	381877499	86.8	27.23	99.4
s2_109	pathological	TA	>35	400176193	347171441	86.8	25.41	99.4
s2_110	normal	NAT	>35	469016761	406381061	86.6	24.52	99.3
s2_110	pathological	SSL	>35	441603096	385683458	87.3	22.53	99.3
s2_111	normal	NAT	>35	335083552	284015025	84.8	21.11	99.4
s2_111	pathological	TA	>35	439271789	380082515	86.5	27.49	99.4
s2_117	pathological	CRC	>35	364005435	303376849	83.3	22.3	99.3
s2_117	normal	NAT	>35	399063459	327770131	82.1	24.14	99.4
s2_118	pathological	VA/TVA	>35	409167956	352493090	86.1	18.77	99.4
s2_119	pathological	VA/TVA	>35	457220105	401789829	87.9	28.34	99.6
s2_120	pathological	VA/TVA	>35	336619995	290727101	86.4	13.94	99.4
s2_121	pathological	VA/TVA	>35	415573051	360122941	86.7	16.56	99.4
s2_122	pathological	VA/TVA	>35	387965020	336851875	86.8	15.15	99.4
s2_130	normal	NAT	>35	297658734	242032814	81.3	18.23	99.3
s2_130	pathological	CRC	>35	357833180	296488653	82.9	22.24	99.4
s2_131	pathological	CRC	>35	377119472	310942025	82.5	22.87	99.3
s2_131	normal	NAT	>35	407130261	332141053	81.6	24.06	99.3
s2_136	normal	NAT	>35	472763268	408255998	86.4	29.4	99.4
s2_136	pathological	TA	>35	414236110	355835567	85.9	25.97	99.3
s2_137	pathological	TA	>35	409932194	355176112	86.6	26.08	99.4
s2_137	normal	NAT	>35	347425742	299384700	86.2	21.84	99.4
s2_166	pathological	VA/TVA	>35	420864203	361800216	86	27.16	99.4
s2_166	normal	NAT	>35	374213901	323467137	86.4	24.84	99.4
