# Supplementary material for: Colorectal Adenoma Subtypes Exhibit Signature Molecular Profiles: Unique Insights into the Microenvironment of Advanced Precancerous Lesions for Early Detection Applications
Source: Cancers (Basel). 2025 Feb 14;17(4):654. doi: 10.3390/cancers17040654 (PMC11852906; doi:10.3390/cancers17040654)
Supplement: Supplementary file 1 [file cancers-17-00654-s001.zip › FMMancuso_et_al - SupplementaryTable_S3.csv]

ABCC9
ABL1
ABLIM2
ACACB
ACOT12
ACTA1
ACTN3
ADAM23
ADAMTS1
ADAMTS12
ADAMTS18
ADAMTS19
ADAMTS5
ADCY1
ADCY2
ADCY8
ADCYAP1
ADGRL3
ADRA1A
AGAP1
AJ003147.2
AJAP1
AKAP10
AKNA
ALX1
AMER2
AMOTL1
AMPH
AMZ1
ANK1
ANKRD34C-AS1
ANKRD46
ANKRD7
ANKS1B
AP3M2
APCDD1L-DT
ARHGAP42P2
ARL9
ARPP21
ASB8
ASIC2
ASTN2
AVPR1A
BACH2
BARHL2
BARX1
BCAT1
BDNF
BEND4
BEND6
BHLHE22
BICD1
BICRAL
BLACE
BNIP5
BRINP1
C12orf42
C14orf39
C1QL2
C1QL4
C22orf34
C6orf118
C8orf33
C8orf58
CA10
CA3
CACNA1E
CADM2
CALCR
CAMK2B
CAPS2
CAVIN2-AS1
CAVIN3
CBLN1
CBLN2
CBLN4
CCBE1
CCDC140
CCDC180
CCNA1
CD163L1
CD8A
CDH2
CDH22
CDH8
CDKN2A
CDO1
CELF4
CEP72
CERKL
CFAP161
CFAP61
CFAP77
CFHR4
CHD1L
CHL1-AS2
CHODL
CHRM2
CHST8
CLCN3P1
CLEC3A
CLVS2
CNIH3-AS2
CNRIP1
CNTN1
CNTN4
CNTNAP3
CNTNAP5
COG2
COL12A1
COL23A1
COL24A1
COL9A1
COLEC12
CR1
CR1L
CREB3
CREB5
CRH
CRHR2
CRMP1
CROCCP2
CSMD1
CSMD3
CTNNA2
CTNND2
CUX2
CXCL5
CYB5AP5
CYP1B1,CYP1B1-AS1
CYP26B1
CYYR1
DAB1
DBX1
DBX2
DCC
DCHS2
DCLK1
DCTN1
DGKB
DGKD
DGKI
DISP3
DKK2
DLGAP2
DLL3
DLX1
DLX3
DLX5
DLX6,DLX6-AS1
DMRT2
DMRT3
DMRTA2
DNAH8
DNAH9
DNAJC6
DPM1
DPP6
DPY19L2
DPY19L2P1
DPY19L2P4
DSP
DUOX2
DZIP1
EBF2
EDNRB,OBI1-AS1
EEPD1
EFCAB1
EFL1P1
EGR3
EGR4
EHD1
EID3
ELAVL2
EMP2
EMX1
EN1
EN2
ENPP6
EPDR1
EPHA4
EPHA5-AS1
EPHA6
EPHA7
ERBB4
ERG
ESRG
ESRRB
ESRRG
ETV6
EVC
EVX1,EVX1-AS1
EYA1
EYA4
FAM135B
FAM182B
FAM218A
FAM237A
FAM90A28P
FBN1
FBXL21P
FBXL7
FBXO17
FENDRR
FEZF1,FEZF1-AS1
FEZF2
FGF14
FGF5
FLRT2
FLT1
FNDC1
FOXA1
FOXB1
FOXD1-AS1
FOXD3,FOXD3-AS1
FOXD4L4
FOXL1
FREM3
FRG1HP
FZD10
FZD10-AS1
GABBR2
GABRA1
GABRA5,GABRB3
GABRA6
GABRB2
GABRG3
GAD1
GALC
GALNTL6
GAS7
GASK1B
GATA2
GATA3
GATA4
GATA5
GDF3
GDF6
GDNF,GDNF-AS1
GHSR
GJA1
GLI3
GLT1D1
GLTPD2
GMDS
GNAO1
GPC2,STAG3
GPM6A
GPNMB
GPR12
GPR139
GPR146
GPR149
GRIA2
GRID2
GRIK2
GRIN2B
GRM1
GRM3
GRM7
GRP
GSC
GSX1
GUCY1A1
GXYLT1P7
GYPC
H1-1
H2BP1
H2BU2P
H4C8
HAND2,HAND2-AS1
HECW1
HECW2
HELT
HERC5
HLX
HMX1
HOTAIR
HOXA3,HOXA6
HOXA5,HOXA3,HOXA-AS3
HOXA7
HOXC-AS1
HOXC-AS3,HOXC10
HOXC10,HOXC-AS3
HOXC12
HOXC13
HOXC9,HOXC6
HOXD-AS2
HOXD10
HOXD3
HOXD8
HOXD9
HRH2
HS3ST3B1
HTR1A
HTR1B
HTR1E
HTR5A
HTR5BP
HTRA4
IFNA12P
IGFBP3
IGFBP5
IKZF1
IL23R
INHBA
INSM1
IRAIN
IRAK3
IRX1
IRX3
IRX4,IRX4-AS1
ISL1
ISLR2
ITGA4
ITGB5
KCNA1
KCNAB1
KCNC2
KCND2
KCNG1
KCNH7
KCNIP1,KCNIP1-AS1
KCNIP4
KCNJ8
KCNQ1DN
KCNQ5
KCNS2
KCTD1
KCTD8
KDR
KHDRBS2
KIF18B
KLF14
KLHL1
KLHL29
KRT27
KRT40
KRT72,KRT73-AS1
LAMA1
LAMP5-AS1
LARGE1
LBH
LHCGR
LHFPL3
LHFPL4
LHX1
LHX5-AS1
LHX6
LHX8
LHX9
LIN28B-AS1
LMO3
LRAT
LRFN5
LRP1B
LRRC3B
LRRFIP1
LTF
LUZP2
LVRN
LYN
LYPD1
MAFB
MAP3K13
MAP9
MARCHF1
MARF1
MCC
MCHR2
MCIDAS
MCTP1
MDGA2
MECOM
MED10
MED12L
MED2
MEF2C-AS2
MEGF11
MEIS2,MEIS1-AS2
MEST
MESTP1
METTL11B
MFAP3L
MGARP,NDUFC1
MINAR1
MIR124-1HG
MIR124-2
MIR124-2HG
MIR137,MIR137HG,MIR2682
MIR4500HG
MIR4656
MIR4801
MIR6068
MIR9-2
MIR96,MIR183
MITF
MNX1-AS1
MOS
MSC-AS1
MSH2
MSX1
MT1JP
MTSS1
MYF6
MYT1L
MZB1
NAV2
NBEA
NCAM1
NEFL
NEFM
NETO1
NEUROD1
NEUROG2,NEUROG2-AS1
NFIB
NGDN
NGFR
NKX1-1,NKX2-1-AS1
NKX2-2,NKX2-2-AS1
NKX2-6
NKX2-8
NKX3-2
NKX6-1
NLGN1
NMBR
NMS
NOL4
NOVA1
NOX4
NPAS3
NPR3
NPY
NR2F1-AS1
NR2F1,NR2F1-AS1
NRG1
NRN1
NRXN1
NSMCE3
NTF3
NXPH1
NXPH2
OLFM3
OLIG2
OLIG3
ONECUT1
ONECUT2
OSR1
OSTM1-AS1
OTP
OTUD7A
OTX1
OTX2
PAH
PANCR
PAPPA
PAUPAR
PAX3
PAX5
PAX6
PAX7
PAX8
PAX9
PCDH10
PCDH17
PCDH7
PCDH8
PCDH8P1
PCDHA10
PCDHA13
PCDHA14
PCDHA2
PCDHA3
PCDHA5
PCDHA7
PCDHAC1
PCDHB10
PCDHB13
PCDHB18P
PCDHGA11
PCDHGA3
PCDHGA5
PCDHGA6
PCDHGB3
PCDHGB4
PCDHGB6
PCDHGB7
PCDHGB8P
PCSK6
PDE10A
PDE1C
PDE4D
PDGFRA
PDLIM3
PDX1
PDZRN4
PENK
PHACTR1
PHOX2B,PHOX2B-AS1
PIF1
PIWIL1
PLAAT1
PLD5
PLPPR1
PLPPR5
PLXNA4
PNKP
POM121L2
POU4F1
POU4F2
POU4F3
PPM1E
PRB2
PRDM11
PRDM13
PRDM14
PRDM2
PRDM6
PRDM8
PREX2
PRICKLE2
PRIMA1
PRKCA,PRKCA-AS1
PRKN
PROX1
PRR16
PRSS30P
PTCSC2
PTGER4P2
PTGFR
PTHLH
PTMAP4,MIR1244-3
PTPN14
PTPRG-AS1
PTPRN2
PTPRO
PTPRQ
PXDN
QRFPR
RAB38,MIR3166
RAB3C
RAB6C
RAD51B
RALYL
RARRES2P1
RASGRF1
RAX
RBFOX1
RBFOX3
RBMS3,RBMS3-AS3
RELN
RERG
RFX4
RGS12
RGS20
RIC3-DT
RIMBP2
RIPPLY2
RMDN2-AS1
RN7SL471P
RN7SL585P
RN7SL68P
RNF220
RNGTTP1
RNU1-151P
RNVU1-17
RNVU1-2A
ROBO1
ROBO2
RORB-AS1
RPL23AP49
RPL29P3
RSPO2
RSPO3
RUNX1T1
RUNX3
RWDD4P2
RXFP3
RYR2
SALL3
SARDH
SARM1
SCN5A
SCTR
SEMA3D
SERTM1
SESN1
SFRP1
SFRP2
SFTA3
SGCZ
SH3GL3
SHANK2
SHC3
SHH
SHISA6
SHISA9
SIAH3
SILC1
SIM1
SIM2
SIX1
SIX3-AS1
SIX6
SKOR1
SKOR2
SLC17A6
SLC32A1
SLC35F4
SLC47A1
SLC5A8
SLC6A1
SLC6A15
SLC6A2
SLC6A3
SLC6A5
SLC8A1
SLC8A3
SLCO2A1
SLFN12
SLFN12L
SLFN13
SLIT2
SLITRK1
SLITRK3
SLITRK5
SMOC2
SNAP91
SNTG1
SNX27
SOBP
SORBS2
SOX1
SOX1-OT
SOX11
SOX14
SOX17
SOX21-AS1
SOX5
SOX7
SP6
SP8
SPATA18
SPEGNB
SPHKAP
SPSB4
SPX
SRGAP1
SRRM1
SRRM4
SSBP3
SSPOP
SSTR1
ST6GALNAC5
ST8SIA3
STAR
STAT1
STC1
STEAP1B
STK3
STK32B
STOX2
SUMF1
SVEP1
SYCP1
SYCP2
SYNDIG1
SYNE1
SYT16
SYT9
TACC1
TACC2
TACR1
TAF2
TAFA4
TBC1D30
TBCA
TBX15
TBX18
TBX20
TBX3
TBX4
TBX5
TBXT
TCF24
TCTEX1D1
TDRP
TEKT1
TEKT4
TENM3
TENM4
TEX15
TFAP2B
TFAP2C
TFAP2D
TFPI2
TGFB2
TGFBI
THBD
TIAM1
TLL1
TLX2
TLX3
TMEFF2
TMEM108
TMEM132C
TMEM132E
TMEM196
TMEM233
TMEM51
TMTC1
TNR
TPTEP1
TRHDE,TRHDE-AS1
TRIL
TRMT44
TRPC4
TRPC6
TRPS1
TSHZ2
TSHZ3
TSLP
TSPEAR
TTC34
TTC6
TWIST1
TWIST2
UCHL1,UCHL1-AS1
UGT3A1
UGT3A2
UNC5C
UNC5D
UNC80
UNC93A
UNCX
USP30
USP8P2
VAV3,VAV3-AS1
VAX2
VEPH1
VIPR2
VLDLR
VMO1
VN1R38P
VSX1
VWC2
WDR17
WNT2
WNT5A,WNT5A-AS1
WT1,WT1-AS
XKR5
XRCC1
Z97200.1
ZACN
ZBED9
ZDHHC7
ZFHX3
ZFHX4-AS1
ZIC1
ZIC1,ZIC4
ZIC4
ZIC4,ZIC1
ZIC5
ZIK1
ZNF132
ZNF135
ZNF154
ZNF155
ZNF253
ZNF257
ZNF273
ZNF285
ZNF292
ZNF304
ZNF354C
ZNF407
ZNF471
ZNF496
ZNF525
ZNF536
ZNF542P
ZNF549
ZNF565
ZNF582,ZNF582-AS1
ZNF625
ZNF648
ZNF649
ZNF678
ZNF721
ZNF727
ZNF730
ZNF732
ZNF772
ZNF781
ZNF835
ZNF850
ZNF880
ZNF883
ZNF98
ZPBP
ZRANB2-AS1
ZSCAN12P1
ZSCAN23
